# Supplementary material for: Uptake and Effectiveness of Intermittent Preventive Treatment with Sulfadoxine-Pyrimethamine during Pregnancy in Africa: A Scoping Review
Source: Diseases. 2024 Sep 4;12(9):203. doi: 10.3390/diseases12090203 (PMC11431087; doi:10.3390/diseases12090203)
Supplement: Supplementary file 1 [file diseases-12-00203-s001.zip]

Archive with 1 entries (1 files):
- diseases-3107520-supplementary.pdf
